# Supplementary material for: Antimicrobial Resistance in Selected Enterobacteriaceae from Broilers and Their Environment: ESBL, AmpC, Carbapenemases, Colistin, and Fluoroquinolone Resistance—A Systematic Review and Meta-Analysis
Source: Antibiotics (Basel). 2025 Dec 15;14(12):1268. doi: 10.3390/antibiotics14121268 (PMC12865486; doi:10.3390/antibiotics14121268)
Supplement: Supplementary file 1 [file antibiotics-14-01268-s001.zip]

Archive with 7 entries (6 files):
- antibiotics-3970136-supplementary/
- antibiotics-3970136-supplementary/Supplemantary_Table_S5_Fluoroquinolone.pdf
- antibiotics-3970136-supplementary/Supplementary Table_S1_Beta-Laktame.xlsx
- antibiotics-3970136-supplementary/Supplementary_Table_S2_25_sorted out_Beta_Lactam.pdf
- antibiotics-3970136-supplementary/Supplementary_Table_S3_ Carbapenemases.pdf
- antibiotics-3970136-supplementary/Supplementary_Table_S4_Colistin.pdf
- antibiotics-3970136-supplementary/Supplementary_Table_S6_Figure3_GenotypicR_per isolates.pdf
