# Supplementary material for: Antimicrobial Resistance in Selected Enterobacteriaceae from Broilers and Their Environment: ESBL, AmpC, Carbapenemases, Colistin, and Fluoroquinolone Resistance—A Systematic Review and Meta-Analysis
Source: Antibiotics (Basel). 2025 Dec 15;14(12):1268. doi: 10.3390/antibiotics14121268 (PMC12865486; doi:10.3390/antibiotics14121268)
Supplement: Supplementary file 1 [file antibiotics-14-01268-s001.zip › antibiotics-3970136-supplementary/Supplementary Table_S1_Beta-Laktame.xlsx]

## Sheet: Tabelle1
Assigned number	Author	Title	DOI	Year of publication	Continent from which samples were collected	Country from which samples where collected	Short description of samples (e.g. fecal samples, droppings, litter, caecal swabs, raw meat, litter..)	Bacteria	Number of samples in total	IDENTIFIED ISOLATES IN TOTAL	Phenotypic resistent ESBL-Enterobacteriaceae in total	Phenotypic resistent ESBL-Enterobacteriaceae per samples	Phenotypic resistent ESBL-Enterobacteriaceae per isolates	Phenotypic resistant AmpC-Enterobacteriaceae in total	Phenotypic resistant AmpC-Enterobacteriaceae per samples	Phenotypic resistant AmpC-Enterobacteriaceae per isolates	Genotypic resistent ESBL-Enterobacteriaceae in total	Genotypic resistent ESBL-Enterobacteriaceae per samples	Genotypic resistent Enterobacteriaceae identifizierte Isolate	Genotypic AmpC-Producer in total	Genotypic AmpC-Producer per samples	Genotypic AmpC-Producer je isolates	CTX per isolates	SHV per isolate	TEM per isolate	CMY per isolate
1	Abbassi et. al	Genetic Background of Antimicrobial Resistance in Multiantimicrobial-Resistant Escherichia coli Isolates from Feces of Healthy Broiler Chickens in Tunisia	10.1155/2021/1269849	2021	Northafrica	Tunisia	fecal samples	E. coli	170	83	1	0.00588235	0.0120482				1	0.00588235	0.0120482				0.0120482
2	Abdallah et. al	Extended-Spectrum β-Lactamases and/or Carbapenemases-Producing Enterobacteriaceae Isolated from Retail Chicken Meat in Zagazig, Egypt	:10.1371/journal.pone.0136052	2015	Northafrica	Egypt	carcasses (meat)	E. coli, Enterobacter spp., Klebsiella spp., Citraobacter spp.	100	106	10 E. coli, 13 Enterobacter spp., 46 Klebsiella spp., 0 Citrobacter spp.	8,93% E. coli, 11,61% Enterobacter spp., 41,07% Klebsiella spp., 0% Citrobacter spp.	9,43% E. coli, 12,26% Enterobacter spp., 43,40% Klebsiella spp., 0% Citrobacter spp.				69	0.650943	0.650943				0.462264	0.188679	0.575472
3	Abreu et. al	Prevalence of CTX-M-Type Extended-Spectrum b-Lactamases in Escherichia coli Strains Isolated in Poultry Farms	10.1089/fpd.2014.1796	2014	Europe	Spain	cloacal samples	E: coli, Klebsiella spp.	260		237	0.911538					116	0.446154	0.591837				0.591837
139	Agabou et al.	Clonal relationship between human and avian ciprofloxacin-resistant Escherichia coli isolates in North-Eastern Algeria	10.1007/s10096-015-2534-3	2015	Northafrica	Algeria	fecal samples	E. coli	70		0	0	0				8
138	Agersø et. al	Prevalence of extended-spectrum cephalosporinase (ESC)-producing Escherichia coli in Danish slaughter pigs and retail meat identified by selective enrichment and association with cephalosporin usage	10.1093/jac/dkr507	2012	Europe	Denmark	meat samples	E. coli	314		73	0.232484					69	0.357513		33	0.478261		0.275362	0.15942
4	Agersø et. al	Spread of Extended Spectrum Cephalosporinase-Producing Escherichia coli Clones and Plasmids from Parent Animals to Broilers and to Broiler Meat in a Production Without Use of Cephalosporins	10.1089/fpd.2014.1742	2014	Europe	Denmark	cloacal samples + meat samples	E. coli	505		73	0.144554					12	0.0237624		61	0.120792
141	Agunos et al.	Changes in antimicrobial resistance levels among Escherichia coli, Salmonella, and Campylobacter in Ontario broiler chickens between 2003 and 2015		2018	Canada	Canada	cloacal/fecal samples	E. coli		271	35		0.129151
101	Alba et. al	Molecular Epidemiology of mcr-Encoded Colistin Resistance in Enterobacteriaceae From Food-Producing Animals in Italy Revealed Through the EU Harmonized Antimicrobial Resistance Monitoring	10.3389/fmicb.2018.01217	2018	Europe	Italy	caecal samples	E. coli	300	300	244	0.813333	0.813333
142	Amato et al.	Effects of Concentrated Poultry Operations and Cropland Manure Application on Antibiotic Resistant Escherichia coli and Nutrient Pollution in Chesapeake Bay Watersheds	10.1016/j.scitotenv.2020.139401	2020	USA	USA	waterways near confined poultry operations	E. coli		337	21		0.06
140	Amer et. al	Antimicrobial resistance genes in pathogenic Escherichia coli isolated from diseased broiler chickens in Egypt and their relationship with the phenotypic resistance characteristics	10.14202/vetworld.2018.1082-1088	2018	Northafrica	Egypt	organ samples	E. coli	160	56	31	0.19375	0.553571
5	Awad et. al	Genetic elements associated with antimicrobial resistance among avian pathogenic Escherichia coli	10.1186/s12941-016-0174-9	2016	Northafrica	Egypt	organ samples	E. coli	400	116	68	0.171466	0.59126				35	0.301724	0.301724				0.12931	0	0.172414
106	Awosile et. al	Occurrence ofextended-spectrum b-lactamase and AmpCproducing Escherichia coli in retail meat products from the Maritime Provinces, Canada	10.1139/cjm-2020-0442	2020	Canada	Canada	meat samples	E. coli	144		94	0.652778		89	0.618056		31	0.215278		38	0.263889
7	Badr et. al	Multidrug-Resistant and Genetic Characterization of Extended-Spectrum Beta-Lactamase-Producing E. coli Recovered from Chickens and Humans in Egypt	10.3390/ani12030346	2022	Northafrica	Egypt	organ samples	E. coli	120	56	42	0.35	0.75				56	0.35	0.75				0.982143	0.25	0.589286
9	Balázs et. al	Occurrence of Escherichia coli producing extended spectrum b-lactamases in food-producing animals	10.1556/004.2021.00036	2021	Europe	Hungary	fecal samples	E. coli	114		39	0.342105					39	0.342105					0.769231
15	Baron et. al	Impact of Third-Generation-Cephalosporin Administration in Hatcheries on Fecal Escherichia coli Antimicrobial Resistance in Broilers and Layers	10.1128/AAC.03106-14	2014	Europe	France	fecal samples	E. coli	137	679	155		0.228277				130		0.191458	38		0.0559647	0.142857		0.0486009	0.0559647
104	Belmahdi et al .	Molecular characterisation of extended-spectrum b-lactamase- and plasmid AmpC-producing Escherichia coli strains isolated from broilers in Bejaıa, Algeria	10.1016/j.jgar.2016.04.006	2016	Northafrica	Algeria	caecal samples	E. coli	61	61	20	0.327869	0.327869				16	0.262295	0.8	4	0.0655738	0.2	0.1	0.7	1	0.2
16	Belmar Campos et. al	Prevalence and genotypes of extended spectrum beta-lactamases in Enterobacteriaceae isolated from human stool and chicken meat in Hamburg, Germany	10.1016/j.ijmm.2014.04.012	2014	Europe	Germany	meat samples	E. coli, Klebsiella spp.	120	87	85 E. coli, 2 Klebsiella spp.	60% E. coli, 1,67% Klebsiella spp.	2,3% Klebsiella spp.				87	1	1				0.758621	0.206897	0.0344828
10	Ben Sallem et. al	Prevalence and Characterization of Extended-Spectrum Beta-Lactamase (ESBL)– and CMY-2–Producing Escherichia coli Isolates from Healthy Food-Producing Animals in Tunisia	10.1089/fpd.2012.1267	2012	Northafrica	Tunisia	fecal samples	E. coli	22	22	10	0.454545	0.454545	2	0.0909091	0.0909091	8	0.363636		2	0.0909091	0.0909091
11	Benameur et. al	Virulence, Antimicrobial Resistance and Biofilm Production of Escherichia coli Isolates from Healthy Broiler Chickens in Western Algeria	10.3390/antibiotics10101157	2021	Northafrica	Algeria	fecal samples	E. coli	32	18	10	0.3125	0.555556				10	0.555556	0.555556				0.111111	0.0555556	0.5
143	Bessalah et al.	Characterization and antimicrobial susceptibility of Escherichia coli isolated from healthy farm animals in Tunisia	10.1080/10495398.2020.1752702	2020	Northafrica	Tunisia	fecal samples	E. coli	17	7	0	0	0
18	Blaak et. al	Distribution, Numbers, and Diversity of ESBL-Producing E. coli in the Poultry Farm Environment	10.1371/journal.pone.0135402	2015	Europe	Netherlands	fecal samples + surface water + soil + dust + air + flies	E. coli	276		191	0.692029
57	Blanc et. al	ESBL- and plasmidic class C b-lactamase-producing E. coli strains isolated from poultry, pig and rabbit farms	10.1016/j.vetmic.2006.08.002	2006	Europe	Spain	fecal samples	E. coli		192	51		0.265625	13	0.0677083		51	#DIV/0!		13	#DIV/0!	0.0677083
6	Börjesson et. al	Frequent Occurrence of Extended-Spectrum Beta-Lactamase- and Transferable AmpC Beta-Lactamase-Producing Escherichia coli on Domestic Chicken Meat in Sweden	10.1128/AEM.03893-12	2013	Europe	Sweden	meat samples	E. coli	100		44	0.44					6	0.06		38	0.38
103	Börjesson et. al	Limited Dissemination of Extended-Spectrum β-Lactamase– and Plasmid-Encoded AmpC– Producing Escherichia coli from Food and Farm Animals, Sweden	10.3201/eid2204.151142	2016	Europe	Sweden	meat samples + occupational sample	E. coli	368	190	31	0.0842391	0.163158	149	0.404891	0.784211
144	Boulianne et al.	Drug use and antimicrobial resistance among Escherichia coli and Enterococcus spp. isolates from chicken and turkey flocks slaughtered in Quebec, Canada		2015	Canada	Canada	caecal samples	E. coli	1500	962	434	0.289333	0.451143
21	Casella et. al	High prevalence of ESBLs in retail chicken meat despite reduced use of antimicrobials in chicken production, France	10.1016/j.ijfoodmicro.2017.07.005	2017	Europe	France	meat samples	E. coli	48	77	44	1	0.916667	3	0.0625	0.0405405	74	1	1	3	0.0625	0.038961	0.918919	0.0135135	0.0675676	0.0405405
145	Ceccarelli et al .	Antimicrobial resistance prevalence in commensal Escherichia coli from broilers, fattening turkeys, fattening pigs and veal calves in European countries and association with antimicrobial usage at country level	10.1099/jmm.0.001176	2020	Europe	Netherlands	fecal samples	E. coli		1811	112		0.0618443
23	Chalmers et. al	Extended-spectrum cephalosporin resistance in Escherichia coli from broiler chickens raised with or without antibiotics in Ontario, Canada	10.1016/j.vetmic.2021.109116	2021	Canada	Canada	fecal samples	E. coli	118	109	109	0.923729					20	0.169492	0.183486	90	0.762712	0.825688	0.169492			0.762712
128	Chenouf et. al	Extended Spectrum b-Lactamase-Producing Escherichia coli and Klebsiella pneumoniae from Broiler Liver in the Center of Algeria, with Detection of CTX-M-55 and B2/ST131-CTX-M-15 in Escherichia coli	10.1089/mdr.2020.0024	2020	Northafrica	Algeria	retail liver	E. coli, Klebsiella spp.	136	78	8 E. coli, 5 Klebsiella spp.	5,88% E. coli, 3,58% Klebsiella spp.	10,26% E. coli, 6,41% Klebsiella spp.				13	0.0955882	0.166667				0.153846	0.025641	0.0641026
24	Clemente et. al	Prevalence and Characterization of ESBL/AmpC Producing Escherichia coli from Fresh Meat in Portugal	10.3390/antibiotics10111333	2021	Europe	Portugal	meat samples	E. coli	198	60	46	0.232323	0.766667	13	0.0656566	0.216667	60	1	1	1	0.00505051	0.0166667	0.416667	0.333333	0.0833333	0.0166667
25	Cohen Stuart et. al	Comparison of ESBL contamination in organic and conventional retail chicken meat	10.1016/j.ijfoodmicro.2011.12.034	2012	Europe	Netherlands	meat samples	E. coli, Klebsiella spp.	98	163	92 E. coli, 1 Klebsiella spp.	93,88% E. coli, 1,02% Klebsiella spp.	56,44% E. coli, 0,61% Klebsiella spp.				81	1	0.496933				1.04938	0.308642	0.641975
26	Costa et. al	Prevalence of extended-spectrum beta-lactamase-producing Escherichia coli isolates in faecal samples of broilers	10.1016/j.vetmic.2009.03.029	2009	Europe	Portugal	fecal samples	E. coli	76	152	64	0.842105	0.4211			3 von 34 phänotypisch	31	0.407895	0.911765
27	Daehre et. al	ESBL-Producing Klebsiella pneumoniae in the Broiler Production Chain and the First Description of ST3128	10.3389/fmicb.2018.02302	2018	Europe	Germany	cloacal samples + fecal samples + litter + dust + air	Klebsiella spp.	102		41 Klebsiella spp.	40,20% Klebsiella spp.					41
29	Dahms et. al	Occurrence of ESBL-Producing Escherichia coli in Livestock and Farm Workers in Mecklenburg-Western Pomerania, Germany	10.1371/journal.pone.0143326	2015	Europe	Germany	cloacal samples	E: coli					keine Angaben auf Proben- oder Isoaltebene; 3 von 4 Farms positive				3
97	De Koster et al.	ESBL-Producing, Carbapenem- and Ciprofloxacin-Resistant Escherichia coli in Belgian and Dutch Broiler and Pig Farms: A Cross-Sectional and Cross-Border Study	10.3390/antibiotics10080945	2021	Europe	Belgium, Netherlands	fecal samples	E: coli	779		442	0.567394
30	Dhaouadi et. al	Co-occurrence of mcr-1 mediated colistin resistance and β-lactamase-encoding genes in multidrug-resistant Escherichia coli from broiler chickens with colibacillosis in Tunisia	10.1016/j.jgar.2020.03.017	2020	Northafrica	Tunisia	organ samples	E: coli	100	50	15	0.15	0.3				10	0.1	0.833333				0.28	0.04	0.12
32	Dierikx et. al	Extended-spectrum-b-lactamase- and AmpC-b-lactamase-producing Escherichia coli in Dutch broilers and broiler farmers	10.1093/jac/dks349	2012	Europe	Netherlands	cloacal samples	E: coli	keine Zahlen, nur hier in Tabelle								32			11			0.375	0.15625	0.46875	0.34375
33	Dierikx et. al	Increased detection of extended spectrum beta-lactamase producing Salmonella enterica and Escherichia coli isolates from poultry	10.1016/j.vetmic.2010.03.019	2010	Europe	Netherlands	caecal samples	E: coli		153	22		0.143791				21	0.137255	0.954545	5	0.0326797	0.227273	0.545455	0.0454545	0.136364	0.227273
35	Egea et. al	Assessment of the presence of extended-spectrum beta-lactamase-producing Escherichia coli in eggshells and ready-to-eat products	10.1007/s10096-011-1168-3	2011	Europe	Spain	meat samples	E: coli	36		0	0
36	Egea et. al	Increased raw poultry meat colonization by extended spectrum beta-lactamase-producing Escherichia coli in the south of Spain	10.1016/j.ijfoodmicro.2012.08.002	2012	Europe	Spain	meat samples	E: coli	15		39	0.933333
37	Egervärn et. al	Escherichia coli with extended-spectrum beta-lactamases or transferable AmpC beta-lactamases and Salmonella on meat imported into Sweden	10.1016/j.ijfoodmicro.2013.11.005	2013	Europe	Denmark, Germany, Finland, Other european countries	meat samples	E: coli	90		17	0.188889		17	0.188889		17	0.188889		17	0.188889
38	Elmonir et. al	Emergence of Colistin and Carbapenem Resistance in Extended-Spectrum β-Lactamase Producing Klebsiella pneumoniae Isolated from Chickens and Humans in Egypt	10.3390/biology10050373	2021	Northafrica	Egypt	organ samples + litter + water + food samples	Klebsiella spp.	160	19	19 Klebsiella spp.	19% Klebsiella spp.	100% Klebsiella spp.				13		0.684211				0.157895	0.578947	0.473684
39	El-Shazly et. al	Expanded spectrum β–lactamase producing Escherichia coli isolated from chickens with colibacillosis in Egypt	10.3382/ps/pew493	2017	Northafrica	Egypt	cloacal samples	E. coli		50	3		0.06	6		0.12	9		0.18	6		0.12	0.04	0.02	0.14	0.12
147	Facciolà et. al	Evaluation of Antibiotic Resistance in Bacterial Strains Isolated from Sewage of Slaughterhouses Located in Sicily (Italy)	10.3390/ijerph18189611	2021	Europe	Italy	wastewater (slaughterhouse)	E. coli, Citrobacter spp.	4	5			50% cephalosporin-resistente E.coli; 0% cephalosporin-resistente Enterobacter, 33,3% cephalosporin-resistente Citrobacter
40	Fetahagić et. al	Detection and characterisation of extended-spectrum and plasmid-mediated AmpC β-lactamase produced by Escherichia coli isolates found at poultry farms in Bosnia and Herzegovina	10.2478/aiht-2021-72-3560	2021	Europe	Bosnia and Herzegovina	fecal samples	E. coli	108		27	0.25	0.36				21	0.194444
41	Forward et. al	Recovery of cephalosporin-resistant Escherichia coli and Salmonella from pork, beef and chicken marketed in Nova Scotia	10.1155/2004/695305	2004	Canada	Canada	meat samples	E. coli	75	43	42		0.976744	39	0.52	0.906977				39	0.52	0.906977
51	Friese et. al	Faecal occurrence and emissions of livestock-associated methicillin-resistant Staphylococcus aureus (laMRSA) and ESBL/AmpC-producing E. coli from animal farms in Germany	10.2376/0005-9366-126-175	2013	Europe	Germany	slurry + fecal samples + boot swabs of fertilizied fields	E. coli	13	13							3	0.230769	0.230769	5	0.384615	0.384615		0.0769231	0.153846	0.384615
42	Galler et. al	Multiresistant Bacteria Isolated from Intestinal Faeces of Farm Animals in Austria	10.3390/antibiotics10040466	2021	Europe	Austria	intestine	E. coli	100		16						16		0.457143				0.125	0.875	0.5
109	García-Béjar et. al	High Prevalence of Antibiotic-Resistant Escherichia coli Isolates from Retail Poultry Products in Spain	10.3390/ani11113197	2021	Europe	Spain	meat samples	E. coli	30	240			<10%				156		0.65					0	0.65	0
43	Geser et. al	Occurrence and characteristics of extendedspectrum b-lactamase (ESBL) producing Enterobacteriaceae in food producing animals, minced meat and raw milk	10.1186/1746-6148-8-21	2012	Europe	Switzerland	fecal samples	E. coli	93		59	63,4 % at herd level					59	0.634409					0.854839	0.0645161	0.193548
28	Ghodousi et. al	Extended-Spectrum ß-Lactamase, AmpC-Producing, and Fluoroquinolone-Resistant Escherichia coli in Retail Broiler Chicken Meat, Italy	10.1089/fpd.2015.1936	2015	Europe	Italy	meat samples	E. coli	163	134	123	1	0.91791				132		0.985075	15		0.11194	0.335821	0.671642	0.776119	0.11194
129	Ghosh et. al	Extended-Spectrum b-Lactamase and AmpC b-Lactamase-Producing Escherichia coli Isolates from Chickens Raised in Small Flocks in Ontario, Canada	10.1089/mdr.2018.0406	2019	Canada	Canada	caecal samples	E. coli	1025		99	0.0965854					55	0.0536585		39	0.0380488
44	Girlich et. al	Extended-Spectrum-Lactamase CTX-M-1 in Escherichia coli Isolates from Healthy Poultry in France	10.1128/AEM.02491-06	2007	Europe	France	caecal samples	E. coli	112		12	0.107143					12	0.107143
148	Gousia et al.	Antimicrobial Resistance of Major Foodborne Pathogens from Major Meat Products	10.1089=fpd.2010.0577	2011	Europe	Greece	meat samples	E. coli	19	8	3		37,5% (resistent gegen cefurixime, 0% gegen ceftriaxone)
45	Gregova et. al	Antibiotic resistance of Escherichia coli isolated from a poultry slaughterhouse		2012	Europe	Slovakia	samples from processing plant of a slaughterhouse	E. coli		48	21		0.43							16		0.333333	0			0.333333
46	Hadžić-Hasanović et. al	Phenotypic and genotypic detection of ESBL-producing E. coli isolates from chicken skin in Bosnia and Herzegovina	10.17392/1206-20	2020	Europe	Bosnia and Herzegovina	chicken skin	E. coli	100	64	29	0.29	0.453125				24	0.24	0.827586
47	Halfaoui et. al	Serogrouping and antibiotic resistance of Escherichia coli isolated from broiler chicken with colibacillosis in center of Algeria	10.14202/vetworld.2017.830-835	2017	Northafrica	Algeria	organ samples	E. coli	180	156	3	0.0167735	0.019354				3	0.0192	0.0192308
150	Hanon et al.	A trend analysis of antimicrobial resistance in commensal Escherichia coli from several livestock species in Belgium (2011–2014)	10.1016/j.prevetmed.2015.09.001	2015	Europe	Belgium	caecal samples	E. coli	1132	1132			trend analysis...The resistance prevalence to cephalosporins (cefotaxime and ceftazidime)….In broiler chickens it was much higher than in other species, especially in 2011/2012 with prevalence values between 15 and 30%, which decreased later in 2013/2014 to below 10%. A significant decreasing resistance trend was observed in chickens for cefotaxime, ceftazidime."
12	Hassen et. al	High prevalence of mcr-1 encoding colistin resistance and first identification of blaCTXM55 in ESBL/CMY-2-producing Escherichia coli isolated from chicken faeces and retail meat in Tunisia	10.1016/j.ijfoodmicro.2019.108478	2019	Northafrica	Tunisia	fecal samples + meat samples	E. coli	333	333	94	0.282282	28,2% (22,4% feces, 63,8% meat)	4	0.012012	0.012012	90	0.27027	0.2703	4	0.012012	0.012	0.261261	0.00900901	0.195195	0.012012
48	Hering et. al	Cefotaxime-resistant Escherichia coli in broiler farms—A cross-sectional investigation in Germany	10.1016/j.prevetmed.2016.01.003	2016	Europe	Germany	fecal samples + dust	E. coli	295	295	229	0.776271	0.776271
49	Homeier-Bachmann et. al	Antibiotic-Resistant Enterobacteriaceae in Wastewater of Abattoirs	10.3390/antibiotics10050568	2021	Europe	Germany	wastewater (slaughterhouse)	E. coli, Enterobacter spp., Klebsiella spp., Citraobacter spp.		26	11 E. coli, 1 Enterobacter spp., 5 Klebsiella spp.		42,31% E. coli, 3,85% Enterobacter spp., 19,23% Klebsiella spp.
151	Huang et. al	Antimicrobial Susceptibility and Resistance of Chicken Escherichia Coli, Salmonella spp., and Pasteurella Multocida Isolates	10.1637/8268-021608-Reg.1	2008	USA	USA	organ samples	E. coli		445			0.0382
34	Huijbers et. al	Transmission dynamics of extended-spectrum ␤-lactamase and AmpC ␤-lactamase-producing Escherichia coli in a broiler flock without antibiotic use	10.1016/j.prevetmed.2016.07.001	2016	Europe	Netherlands	cloacal samples + fed + drinking water + heating + air	E. coli	783		427	0.545338
99	Huijbers et. al	Extended-spectrum and AmpC b-lactamase-producing Escherichia coli in broilers and people living and/or working on broiler farms: prevalence, risk factors and molecular characteristics	10.1093/jac/dku178	2014	Europe	Netherlands	fecal samples	E. coli	500	500	482		0.964				54	0.613636	0.613636	34		0.386364	0.352273	0.170455	0.0909091	0.386364
100	Huijbers et. al	Methicillin-resistant Staphylococcus aureus and extended-spectrum and AmpC b-lactamase-producing Escherichia coli in broilers and in people living and/or working on organic broiler farms	10.1016/j.vetmic.2014.12.010	2014	Europe	Netherlands	cloacal samples	E. coli	150		130	0.866667					32		0.653061	17		0.346939	0.632653	0
17	Irrgang et. al	Characterization of E. coli Isolates Producing Extended Spectrum Beta-Lactamase SHV-Variants from the Food Chain in Germany	10.3390/microorganisms9091926	2021	Europe	Germany	fecal samples + caecal samples + skin samples	E. coli			567						126		0.222222
154	Kaesbohrer et al.	Emerging Antimicrobial Resistance in Commensal Escherichia coli with Public Health Relevance	10.1111/j.1863-2378.2011.01451.x	2012	Europe	Germany	fecal samples + meat samples	E. coli		397	23		fecal 5,4%, meat 6,2% (cefotaxime resistent)
54	Kaesbohrer et. al	Diversity in prevalence and characteristics of ESBL/pAmpC producing E. coli in food in Germany	10.1016/j.vetmic.2019.03.025	2019	Europe	Germany	meat samples	E. coli	199	192	149	0.749	0.71875				138	0.71875	0.7188	50	0.260417	0.2604	0.239583	0.177083	0.0625	0.260417
55	Kilani et. al	Occurrence of blaCTX-M-1, qnrB1 and virulence genes in avian ESBL-producing Escherichia coli isolates from Tunisia	10.3389/fcimb.2015.00038	2015	Northafrica	Tunisia	fecal samples	E. coli	65		17	0.261538	0.261538				16	0.246154	0.246154				0.246154	0	0.0153846
111	Kmet et al.	High Level of Quinolone Resistance in Escherichia coli from Healthy Chicken Broilers	10.1007/s12223-010-0013-x	2009	Europe	Slovakia	fecal samples	E. coli		317							0		0
112	Kocúreková et al.	Antimicrobial Susceptibility and Detection of Virulence-Associated Genes in Escherichia coli Strains Isolated from Commercial Broilers	10.3390/antibiotics10111303	2021	Europe	Slovakia	cloacal samples	E. coli		115	11		0.0948276				2		0.0173913				0.0173913
61	Kola et. al	High prevalence of extended-spectrum-b-lactamase-producing Enterobacteriaceae in organic and conventional retail chicken meat, Germany	10.1093/jac/dks295	2012	Europe	Germany	meat samples	E. coli, Enterobacter spp.	399		185	0.438596	0.463				182	0.45614
58	Laube et. al	Transmission of ESBL/AmpC-producing Escherichia coli from broiler chicken farms to surrounding areas	10.1016/j.vetmic.2014.06.008	2014	Europe	Germany	fecal samples + dust + slurry + boot swabs inside/outside the barn+ air samples inside/outside	E. coli									42	0.823529
59	Laube et. al	Longitudinal Monitoring of Extended-Spectrum-Beta-Lactamase/ AmpC-Producing Escherichia coli at German Broiler Chicken Fattening Farms	10.1128/AEM.00856-13	2013	Europe	Germany	fecal samples + litter + boot swabs + dust + swabs inside the barn	E. coli			359						229			78
56	Leverstein-van Hall et. al	Dutch patients, retail chicken meat and poultry share the same ESBL genes, plasmids and strains	10.1111/j.1469-0691.2011.03497.x	2011	Europe	Netherlands	meat samples + ceacal samples	E. coli		116							116		1				0.543103	0.146552	0.310345
113	Liebana et. al	Characterization of b-Lactamases Responsible for Resistance to Extended-Spectrum Cephalosporins in Escherichia coli and Salmonella enterica Strains from Food-Producing Animals in the United Kingdom	10.1089/107662904323047745	2004	Europe	UK	environmental samples from chicken farms	E. coli		2				2		1	1		0.5					0	0.5
130	Literak et al .	Broilers as a Source of Quinolone-Resistant and Extraintestinal Pathogenic Escher-ch-a col- in the Czech Republic	10.1089/m d r.2012.0124	2013	Europe	Czech Republic	skin samples	E. coli, Klebsiella spp, Citrobacter spp.	319	114	0	0	0
64	Machado et. al	Antibiotic resistance integrons and extended-spectrum b-lactamases among Enterobacteriaceae isolates recovered from chickens and swine in Portugal	10.1093/jac/dkn179	2008	Europe	Portugal	carcasses (meat) + fecal samples	E. coli, Klebsiella spp.	40	101	12 E. coli, 4 Klebsiella spp	30% E. coli, 10% Klebsiella spp.	11,88% E. coli, 3,96% Klebsiella spp.				16	0.158416	0.158416				0.00990099	0.029703	0.118812
131	Maciuca et. al	High Prevalence of Escherichia coil-Producing CTX-M-15 Extended-Spectrum Beta-Lactamases in Poultry and Human Clinical Isolates in Romania	10.1089/mdr.2014.0248	2015	Europe	Romania	caecal samples	E. coli	127	90	90	0.708661	1	48	0.377953	0.533333	90	0.708661	1	48	0.377953	0.533333	0.355556	0.333333	0.444444	0.533333
155	Mainali et al.	Evaluation of Antimicrobial Resistance Profiles of Escherichia coli Isolates of Broiler Chickens at Slaughter in Alberta, Canada	10.4315/0362-028X.JFP-13-203	2013	Canada	Canada	caecal samples	E. coli					None of the E. coli isolates tested were resistant to ceftriaxone. Ceftiofur resistenz 2,6% (16 isolate)
115	Manageiro et. al	New insights into resistance to colistin and third-generation cephalosporins of Escherichia coli in poultry, Portugal: Novel blaCTXM166 and blaESAC genes	10.1016/j.ijfoodmicro.2017.10.007	2017	Europe	Portugal	caecal samples	E. coli	680	202	11	0.0544554	0.0544554				11	0.0544554	0.0544554	11	0.0544554	0.0544554	0.0148515	0.0247525	0.019802
65	Martínez-Álvarez et al.	Antimicrobial Resistance in Escherichia coli from the Broiler Farm Environment, with Detection of SHV-12-Producing Isolates	10.3390/antibiotics11040444	2022	Europe	Spain	Air + Manure	E. coli	111	111	23	0.207207	0.207207				34		0.306306					0.207207
116	Merchant et. al	Characterization of antibiotic-resistant and potentially pathogenic Escherichia coli from soil fertilized with litter of broiler chickens fed antimicrobial-supplemented diets	10.1139/W2012-082	2012	Canada	Canada	litter samples	E. coli		295							44		0.149153	95		0.322034		0.0542373	0.0949153	0.322034
181	Mesa et al.	Extended-spectrum ß-lactamase-producin Enterobacteriaceae…	10.1093/jac/dkl211	2006	Europe	Spain	fecal samples	E. coli	100	51	51	1	1				nicht berichtet
137	Mesa-Varona et al.	Phenotypical antimicrobial resistance data of clinical and non-clinical Escherichia coli from poultry in Germany between 2014 and 2017	10.1371/journal.pone.0243772	2020	Europe	Germany	caecal samples	E. coli		592	13		2,2% (gesamt), aber non-clinical 4/407 = 1% und clinical 9/185=4.9%
66	Messaili et al.	Virulence gene profiles, antimicrobial resistance and phylogenetic groups of fecal Escherichia coli strains isolated from broiler chickens in Algeria	10.12834/VetIt.799.3865.2	2019	Northafrica	Algeria	intestine	E. coli	100	100	73	0.73	0.73				70	0.7	0.7				0.01	0.5	0.7
67	Michael et. al	Extended-spectrum b-lactamase (ESBL)-producing Escherichia coli isolates collected from diseased food-producing animals in the GERM-Vet monitoring program 2008–2014	10.1016/j.vetmic.2016.08.023	2016	Europe	Germany	fecal samples + intestine	E. coli		2391	20		0.0083682				12		0.00501882				0.00501882
68	Mnif et. al	Extensive dissemination of CTX-M-1- and CMY-2-producing Escherichia coli in poultry farms in Tunisia	10.1111/j.1472-765X.2012.03309.x	2012	Northafrica	Tunisia	fecal samples	E. coli	136		43	0.316176		224	1.64706		43	0.316176		24	0.176471
69	Mo et. al	Emergence of AmpC-producing Escherichia coli in the broiler production chain in a country with a low antimicrobial usage profile	10.1016/j.vetmic.2014.02.002	2014	Europe	Norway	boot swabs + meconium + meat samples	E. coli	457											174
70	Moawad et al.	Occurrence of Salmonella enterica and Escherichia coli in raw chicken and beef meat in northern Egypt and dissemination of their antibiotic resistance markers	10.1186/s13099-017-0206-9	2017	Northafrica	Egypt	meat samples	E. coli	90	15	6	0.0666667	0.4				10	0.666667	0.666667				0.466667		0.466667
71	Moawad et al.	Antimicrobial resistance in Enterobacteriaceae from healthy broilers in Egypt: emergence of colistin‑resistant and extended‑spectrum β‑lactamase‑producing Escherichia coli	10.1186/s13099-018-0266-5	2018	Northafrica	Egypt	cloacal samples	E. coli, Enterobacter spp., Klebsiella spp., Citrobacter spp.	576	65	23 E. coli, 1 Enterobacter spp., 2 Klebsiella spp., 2 Citrobacter spp.	3,99% E. coli, 0,17% Enterobacter spp., 0,35% Klebsiella spp., 0,35% Citrobacter spp.	41,07% ceftazidime resistant, 12.5% ESBL-E.coli; 44.4% ceftazidime-resistant KEC				13	0.1805	0.2	2	0.00347222	0.0307692	0.0307692	0.0153846	0.2	0.0307692
157	Mohamed et. al	Virulence Genes Content and Antimicrobial Resistance in Escherichia coli from Broiler Chickens	10.1155/2014/195189	2014	Northafrica	Egypt	organ samples + cloacal swabs	E. coli	303	25	19		0.76
72	Mollenkopf et. al	Salmonella spp. and Extended-Spectrum Cephalosporin-Resistant Escherichia coli Frequently Contaminate Broiler Chicken Transport Cages of an Organic Production Company	10.1089/fpd.2017.2390	2018	USA	USA	cage swab samples, retail ground chicken	E. coli	497		94 cage swab, 8 meat	22.1% swabs, 11.1% meat		389 swab, 56 meat	91.5% swab, 77.8% meat		87	0.17505		64	0.128773
117	Much et. al	Differences in antimicrobial resistance of commensal Escherichia coli isolated from caecal contents of organically and conventionally raised broilers in Austria, 2010–2014 and 2016	10.1016/j.prevetmed.2019.104755	2019	Europe	Austria	caecal samples	E. coli	1031	962	14	0.013579	0.014553
158	Musa et al.	Susceptibility of Commensal E. coli Isolated from Conventional, Antibiotic-Free, and Organic Meat Chickens on Farms and at Slaughter toward Antimicrobials with Public Health Relevance	10.3390/antibiotics10111321	2021	Europe	Italy	cloacal samples, ceacal samples, skin samples	E. coli		58	30		51,72% C, 29,3 O, 36,2% AF
73	Musa et. al	Antimicrobial Susceptibility of Escherichia coli and ESBL-Producing Escherichia coli Diffusion in Conventional, Organic and Antibiotic-Free Meat Chickens at Slaughter	10.3390/ani10071215	2020	Europe	Italy	cloacal samples + skin samples	E. coli		406	124		30,54% gesamt; 23.7% ABF, 24.3% O, 43.7% C
159	Myrenås et al.	Clonal spread of Escherichia coli resistant to cephalosporins and quinolones in the Nordic broiler production	10.1016/j.vetmic.2017.11.015	2017	Europe	Norway, Sweden, Iceland	ceacal samples + meat samples (nicht unterscheidbar)	E. coli		319 (nicht unterscheidbar zwischen caecal und meat samples)	319	1	1
118	Niero et al.	High diversity of genes and plasmids encoding resistance to third-generation cephalosporins and quinolones in clinical Escherichia coli from commercial poultry flocks in Italy	10.1016/j.vetmic.2018.02.012	2018	Europe	Italy	organ samples	E. coli	98	98							9	0.0918367	0.0918367	2	0.0204082	0.0204082	0.0612245	0.0102041	0.0408163	0.0204082
160	Ojer-Usoz et. al	Prevalence of extended-spectrum β-lactamase-producing Enterobacteriaceae in meat products sold in Navarra, Spain	10.1016/j.meatsci.2012.09.009	2012	Europe	Spain	meat samples (Zahlen nicht nutzbar, nur Studie zu erwähnen)	E. coli
74	Overdevest et. al	Extended-Spectrum β-Lactamase Genes of Escherichia coli in Chicken Meat and Humans, the Netherlands	10.3201/eid1707.110209	2011	Europe	Netherlands	meat samples	E. coli, Klebsiella spp.	89		68 E. coli, 6 Klebsiella spp.	76,40% E. coli, 6,74% Klebsiella spp	95,77% E. coli, 8,45 % Klebsiella spp.				74	0.831461
120	Pacholewicz et. al	Reduction of extended-spectrum-β-lactamase- and AmpC-β-lactamase-producing Escherichia coli through processing in two broiler chicken slaughterhouses	10.1016/j.ijfoodmicro.2015.08.010	2015	Europe	Netherlands	carcasses (slaughterhouse)	E. coli	620		506	0.816129
75	Päivärinta et. al	Low Occurrence of Extended-Spectrum b-lactamase-Producing Escherichia coli in Finnish Food-Producing Animals	10.1111/zph.12277	2016	Europe	Finland	fecal samples	E. coli	495	41	40	0.0808081	0.97561	27	0.0545455		13	0.0262626	0.317073	22	0.0444444	0.536585	0.317073			0.536585
119	Päivärinta et. al	Whole genome sequence analysis of antimicrobial resistance genes, multilocus sequence types and plasmid sequences in ESBL/AmpC Escherichia coli isolated from broiler caecum and meat	10.1016/j.ijfoodmicro.2019.108361	2019	Europe	Finland	caecal samples + meat samples	E. coli	605	605	92 caecum, 27 meat	18% caecum, 32 % meat	18% caecum, 32 % meat				5	0.00826446		114	0.18843	0.18843	0.0276243			0.629834
76	Parker et. al	Industry survey of Great Britain-sourced broilers for extended-spectrum beta-lactamase and Amp C beta-lactamaseproducing Escherichia coli	10.1136/vr.103579	2016	Europe	UK	caecal samples	E. coli	125		36	0.288		12	0.096		35	0.28		8	0.064		0.248	0.024	0.008	0.064
162	Pavlickova et al.	Resistance and virulence factors of Escherichia coli isolated from chicken	10.1080/03601234.2015.1011959	2014	Europe	Czech Republic	meat samples	E. coli		75
163	Persoons et. al	Prevalence and Persistence of Antimicrobial Resistance in Broiler Indicator Bacteria	10.1089/mdr.2009.0062	2010	Europe	Belgium	cloacal samples, caecal samples, neck skin	E. coli	2249	2076	329	0.4563	0.456311
121	Pesciaroli et. al	Antibiotic-resistant commensal Escherichia coli are less frequently isolated from poultry raised using non-conventional management systems than from conventional broiler	10.1016/j.ijfoodmicro.2019.108391	2019	Europe	Italy	caecal samples	E. coli	855	854	29	0.0339578	0.0339181				23	0.0269321	0.793103				0.758621	0.103448	0.206897
78	Poudel et. al	Multidrug-Resistant Escherichia coli, Klebsiella pneumoniae and Staphylococcus spp. in Houseflies and Blowflies from Farms and Their Environmental Settings	10.3390/ijerph16193583	2019	USA	USA	flies	E. coli, Klebsiella spp.	40	31	0 E. coli and Klebsiella spp.	0	0	0 E. and Klebsiella	0	0	0	0	0	0	0	0
164	Projahn et. al	Contamination of chicken meat with extended-spectrum beta-lactamase producing- Klebsiella pneumoniae and Escherichia coli during scalding and defeathering of broiler carcasses	10.1016/j.fm.2018.09.010	2018	Europe	Germany	cloacal samples + meat samples	E. coli
80	Ramadan et. al	Phenotypic and genetic characterization of β-lactam resistance in Klebsiella from retail chicken meat in Mansoura, Egypt	PMC5715280	2017	Northafrica	Egypt	meat samples	E. coli, Klebsiella spp.	360	80	39 Klebsiella spp.	10,83 % Klebsiella spp.	48,75% Klebsiella spp.				37	31	0.846				0.308		0.4125
81	Ramadan et. al	Antimicrobial Resistance, Genetic Diversity and Multilocus Sequence Typing of Escherichia coli from Humans, Retail Chicken and Ground Beef in Egypt	10.3390/pathogens9050357	2020	Northafrica	Egypt	carcasses (meat)	E. coli	61								51	0.836066		9	0.147541		0.639344	0.114754	0.836066	0.147541
83	Ramadan et. al	Contribution of Healthy Chickens to Antimicrobial-Resistant Escherichia coli Associated with Human Extraintestinal Infections in Egypt	10.1089/vbz.2017.2237	2018	Northafrica	Egypt	caecal samples + organ samples	E. coli	160	50	1	0.00625	0.02				16	0.32	0.32	17	0.10625	0.34	0	0	0.32	0.34
84	Randall et. al	A decline in the occurrence of extended-spectrum b-lactamase-producing Escherichia coli in retail chicken meat in the UK between 2013 and 2018	10.1111/jam.14687	2020	Europe	UK	meat samples	E. coli	622	183	183	0.294212	1	70	0.11254	0.382514	115	0.184887	0.845588				0.845588
114	Randall et. al	Prevalence of Escherichia coli carrying extended-spectrum b-lactamases (CTX-M and TEM-52) from broiler chickens and turkeys in Great Britain between 2006 and 2009	10.1093/jac/dkq396	2010	Europe	UK	caecal samples	E. coli	388		17	0.0438144	0.0438144				14	0.0360825	0.823529
122	Randall et. al	Evaluation of meat, fruit and vegetables from retail stores in five United Kingdom regions as sources of extended-spectrum beta-lactamase (ESBL)-producing and carbapenem-resistant Escherichia coli	10.1016/j.ijfoodmicro.2016.10.036	2016	Europe	UK	meat samples	E. coli	159		104	0.654088					104	0.654088					0.559748	0.0377358	0.0251572
123	Reich et. al	Quantification of ESBL-Escherichia coli on broiler carcasses after slaughtering in Germany	10.1016/j.fm.2015.10.020	2015	Europe	Germany	caecal samples + chicken neck samples	E. coli	1800				A total of 90% of the 30 flocks tested positive for ESBL-E. coli in pooled caeca samples after enrichment.
166	Reich et. al	Extended-Spectrum ß-Lactamase– and AmpC-Producing Enterobacteria in Healthy Broiler Chickens, Germany	10.3201/eid1908.120879	2013	Europe	Germany	ceacal samples + carcasses	E. coli		343			Daten nicht eindeutig zu entnehmen, da verschiedene Enterbacteria, aber "At slaughter, ESBL- and AmpC-producing enterobacteria were found in 88.6% and 52.9% of the 70 carcasses and 72.5% and 56.9% of the 51 ceca, respectively. Most isolates were identified as E. coli; an AmpC-producing P.mirabilis isolate was detected in 1 carcass from each farm."	wie auch unter ESBL genannt: Daten nicht eindeutig zu entnehmen, da verschiedene Enterbacteria, aber "At slaughter, ESBL- and AmpC-producing enterobacteria were found in 88.6% and 52.9% of the 70 carcasses and 72.5% and 56.9% of the 51 ceca, respectively. Most isolates were identified as E. coli; an AmpC-producing P.mirabilis isolate was detected in 1 carcass from each farm."
167	Rojs et. al	Presence and distribution of extended-spectrum and AmpC beta-lactamases-producing Escherichia coli on poultry farms in Slovenia	10.3382/japr/pfy021	2019	Europe	Slovenia	Meconium, Air, organs, boot swabs	E. coli		166	37	0.318966	0.318966
168	Romero-Barrios et al.	Antimicrobial Resistance Profiles of Escherichia coli and Salmonella Isolates in Canadian Broiler Chickens and Their Products	10.1089/fpd.2019.2776	2020	Canada	Canada	carcasses	E. coli		1135	408		0.359471
169	Ružauskas et al.	PREVALENCE AND ANTIMICROBIAL RESISTANCE OF E. COLI ISOLATED FROM CHICKEN LIVER SOLD IN RETAIL MARKETS		2010	Europe	Lithuania	chicken liver (retail)	E. coli	240	100		2,9% ceftiofur	2% cefoxitin resistance, 7% ceftiofur
124	Sabate et. al	Virulence and antimicrobial resistance profiles among Escherichia coli strains isolated from human and animal wastewater	10.1016/j.resmic.2008.02.001	2008	Europe	Spain	wastewater (slaughterhouse)	E. coli	4	43	9		0.209302
85	Sadek et. al	Genomic Features of MCR-1 and Extended-Spectrum β-Lactamase-Producing Enterobacterales from Retail Raw Chicken in Egypt	10.3390/microorganisms9010195	2021	Northafrica	Egypt	neck skin	E. coli	345	20	9	0.026087	0.45				17	0.0492754					0.4	0.05	0.75
132	Saidani et. al	High Genetic Diversity of Enterobacteriaceae Clones and Plasmids Disseminating Resistance to Extended-Spectrum Cephalosporins and Colistin in Healthy Chicken in Tunisia	10.1089/mdr.2019.0138	2019	Northafrica	Tunisia	cloacal samples	E. coli, Klebsiella spp.	258		50 E. coli, 9 Klebsiella spp	19,38% E. coli, 3,49% Klebsiella spp.					49	0.189922	0.98	1	0.00387597	0.02	0.98	0.1		0.02
125	Savin et al .	Slaughterhouse wastewater as a reservoir for extended-spectrum β-lactamase (ESBL)-producing, and colistin-resistant Klebsiella spp. and their impact in a “One Health” perspective	10.1016/j.scitotenv.2021.150000	2021	Europe	Germany	water samples (slaughterhouse) + area of slaughterhouses	Klebsiella spp.	82	71	71 Klebsiella spp.	86,59% Klebsiella spp.					63		0.887324					0.887324	0.0985915
86	Savin et. al	Antibiotic-resistant bacteria, antibiotic resistance genes, and antibiotic residues in wastewater from a poultry slaughterhouse after conventional and advanced treatments	https://doi.org/10.1038/s41598-021-96169-y	2021	Europe	Germany	wastewater (slaughterhouse)	E. coli	18	97							41	0.42268	0.42268				0.0309278	0.237113	0.185567
87	Savin et. al	ESKAPE Bacteria and Extended-Spectrum-␤-Lactamase-Producing Escherichia coli Isolated from Wastewater and Process Water from German Poultry Slaughterhouses	10.1128/AEM.02748-19	2020	Europe	Germany	wastewater (slaughterhouse)	E. coli, Enterobacter spp., Klebsiella spp., Citrobacter spp.	82		169 E. coli, 19 Enterobacter spp., 51 Klebsiella spp., 1 Citrobacter spp.		0.908602	2 Enterobacter spp., 1 Klebsiella spp.			170
88	Savin et. al	Clinically Relevant Escherichia coli Isolates from Process Waters and Wastewater of Poultry and Pig Slaughterhouses in Germany	doi.org/10.3390/ microorganisms9040698	2021	Europe	Germany	water samples (slaughterhouse)	E. coli	82								35	0.426829
172	Savin et. al	Genetic Characterization of Carbapenem-Resistant Klebsiella spp. from Municipal and Slaughterhouse Wastewater	10.3390/ antibiotics11040435	2022	Europe	Germany	slaughterhouse wasterwater (poultry and pig; keine Unterscheidung in den Ergebnissen)	E. coli
133	Schwaiger et. al	Selection and Persistence of Antimicrobial-Resistant Escherichia coli Including Extended-Spectrum β-Lactamase Producers in Different Poultry Flocks on One Chicken Farm	10.1 089/mdr.201 2.0257	2013	Europe	Germany	fecal samples	E. coli		438	33		0.0753425
173	Sgariglia et al.	Antibiotic resistance pattern and virulence genes in avian pathogenic Escherichia coli (APEC) from different breeding systems	10.12834/VetIt.1617.8701.1	2019	Europe	Italy	liver + intestinal swab (Zahlen nicht nutzbar)	E. coli	Zahlen nicht zu extrahieren, verschiedene Tierarten	Zahlen nicht zu extrahieren, verschiedene Tierarten	Zahlen nicht zu extrahieren, verschiedene Tierarten	Zahlen nicht zu extrahieren, verschiedene Tierarten	Zahlen nicht zu extrahieren, verschiedene Tierarten					Zahlen nicht zu extrahieren, verschiedene Tierarten	Zahlen nicht zu extrahieren, verschiedene Tierarten
126	Sghaier et. al	Extended-spectrum β-lactamase-producing Enterobacteriaceae from animal origin and wastewater in Tunisia: first detection of O25b-B23-CTX-M-27-ST131 Escherichia coli and CTX-M-15/OXA-204-producing Citrobacter freundii from wastewater	10.1016/j.jgar.2019.01.002	2019	Northafrica	Tunisia	fecal samples	E. coli, Klebsiella spp.	60	60	31 E. coli, 4 Klebsiella spp.	51,67% E. coli, 6,67% Klebsiella spp.	51,67% E. coli, 6,67% Klebsiella spp.
89	Sheikh et. al	Antimicrobial Resistance and Resistance Genes in Escherichia coli Isolated from Retail Meat Purchased in Alberta, Canada	10.1089/fpd.2011.1078	2012	Canada	Canda	meat samples	E. coli	206	193	58	0.281553	0.300518				145	0.751295	0.751295	52	0.252427	0.26943		0.0207254	0.176166	0.26943
90	Smet et. al	Diversity of Extended-Spectrum ␤-Lactamases and Class C ␤-Lactamases among Cloacal Escherichia coli Isolates in Belgian Broiler Farms	10.1128/AAC.01285-07	2008	Europe	Belgium	cloacal samples	E. coli	489	489	295	0.603272	0.6033	127	0.259714
174	Smith et. al	Impact of Antimicrobial Usage on Antimicrobial Resistance in Commensal Escherichia coli Strains Colonizing Broiler Chickens	10.1128/AEM.01193-06	2007	USA	USA	fecal samples	E. coli		450
91	Solà-Ginés et. al	Houseflies (Musca domestica) as Vectors for Extended-Spectrum-Lactamase-Producing Escherichia coli on Spanish Broiler Farms	10.1128/AEM.04252-14	2015	Europe	Spain	flies	E. coli	682	42	42	0.0615836	1				42	0.0615836	1	0	0	0	1	0	0.785714	0
175	Thorsteinsdottir et al.	Prevalence and Genetic Relatedness of Antimicrobial-Resistant Escherichia coli Isolated From Animals, Foods and Humans in Iceland	10.1111/j.1863-2378.2009.01256.x	2008	Europe	Iceland	ceacal samples + meat samples	E. coli	146	185			0% in ceacal und meat samples
177	Varga et. al	Evaluating Virulence-Associated Genes and Antimicrobial Resistance of Avian Pathogenic Escherichia coli Isolates from Broiler and Broiler Breeder Chickens in Ontario, Canada		2018	Canada	Canada	organ samples	E. coli	331	331	50	0.15	0.15
178	Varga et. al	Antimicrobial resistance in fecal Escherichia coli and Salmonella enterica isolates: a twoyear prospective study of small poultry flocks in Ontario, Canada	10.1186/s12917-019-2187-z	2019	Canada	Canada	ceacal samples	E. coli		358	5		0.0139665
92	Voets et. al	Identical plasmid AmpC beta-lactamase genes and plasmid types in E. coli isolates from patients and poultry meat in the Netherlands	10.1016/j.ijfoodmicro.2013.10.001	2013	Europe	Netherlands	meat samples	E. coli	98		92	0.938776		12	0.122449		1	0.0102041		12	0.122449
134	Vogt et. al	Occurrence and Genetic Characteristics of Third-Generation Cephalosporin-Resistant Escherichia oil/ in Swiss Retail Meat	10.1089/mdr.2013.0210	2014	Europe	Switzerland	meat samples	E. coli	75	68	55	0.733333					55	0.733333	0.808824	13	0.173333	0.236364	0.981818	0.0181818
135	Vounba et. al	Antimicrobial Resistance and Potential Pathogenicity of Escherichia coli Isolates from Healthy Broilers in Quebec, Canada	10.1089/mdr.2018.0403	2019	Canada	Canada	fecal samples	E. coli			108	0.907					3			54	keine Berechnung möglich
93	Wadepohl et. al	Association of intestinal colonization of ESBLproducing Enterobacteriaceae in poultry slaughterhouse workers with occupational exposure—A German pilot study	doi.org/10.1371/journal.pone.0232326	2020	Europe	Germany	slaughterhouse employees (stool samples)	E. coli	99								5	0.0505051
136	Wasyl et. al	Prevalence and Characterization of Cephalosporin Resistance in Nonpathogenic Escherichia co/- from Food-Producing Animals Slaughtered in Poland	10.1 089/mdr.201 1.0033	2012	Europe	Poland	cloacal samples	E. coli	181		33	0.047		17	0.0939227		1	0.00552486		10	0.0552486
179	Wasyl et. al	Antimicrobial resistance in commensal Escherichia coli isolated from animals at slaughter	10.3389/fmicb.2013.00221	2013	Europe	Poland	cloacal samples	E. coli	753	682	59	0.0783533	0.0865103
95	Zarfel et. al	Multiresistant Bacteria Isolated from Chicken Meat in Austria	10.3390/ijerph111212582	2014	Europe	Austria	meat samples	E. coli	50		26	0.52					26	0.52					0.461538	0.538462	0.115385
180	Zhao et al.	Comparison of the Prevalences and Antimicrobial Resistances of Escherichia coli Isolates from Different Retail Meats in the United States, 2002 to 2008	10.1128/AEM.07522-11	2012	USA	USA	meat samples	E. coli		2494			(249/2494) 10% cefoxitin, 8,6% ceftriaxone, 7,8% ceftiofur
31	Diarrassouba et. Al	Antibiotic Resistance and Virulence Genes in Commensal Escherichia coli and Salmonella Isolates from Commercial Broiler Chicken Farms†	10.4315/0362-028X-70.6.1316	2007	Canada	Canada	fecal samples + litter	E. coli	468 fecal, 36 litter, 45 caecal	74	38		0.5135	38		0.5135				44		0.8				0.8
